# Supplementary material for: Novel Starter Strain Enterococcus faecium DMEA09 from Traditional Korean Fermented Meju
Source: Foods. 2023 Aug 9;12(16):3008. doi: 10.3390/foods12163008 (PMC10453556; doi:10.3390/foods12163008)
Supplement: Supplementary file 1 [file foods-12-03008-s001.zip]

Archive with 1 entries (1 files):
- foods-2512778-supplementary.pdf
